# Supplementary material for: Structural characterization of KKT4, an unconventional microtubule-binding kinetochore protein
Source: Structure. 2021 Sep 2;29(9):1014–1028.e8. doi: 10.1016/j.str.2021.04.004 (PMC8443799; doi:10.1016/j.str.2021.04.004)
Supplement: Table S6. List of primers used in this study, related to Figure 1 [file mmc7.xlsx]

## Sheet: Sheet 1
Table S6 - List of primers used in this study, Related to Figure 1
Primer name	Description	Sequence	Source
BA724	Forward primer for KKT152–338	GATCGATC CCATGG ATGAAGCTAGAGAGATCGTC	This study
BA725	Primer for KKT152–338, reverse	GCTAGC TCAAATAGGAATGGCTAGTA	This study
BA747	Primer for KKT142–685, reverse	GATCGATC CTCGAG ATGGAAGAAGTCAATGCGTA	This study
BA748	Primer for KKT142–685, forward	ATGCATGC ATGCAT CTAACGAGGAAATCGGAGCG	This study
BA992	Primer for KKT4463–645, reverse	TATCCACCTTTACTGTCAATCACGACTTATAGCGAAAC	(Llauró et al., 2018)
BA1132	Primer for KKT42–114, forward	TACTTCCAATCCATGGGAGACAATCCACTGTCTG	(Llauró et al., 2018)
BA1268	Primer for KKT4115–343, reverse	TATCCACCTTTACTGTCATTCGGAAATCCTGTCGGCTAC	(Llauró et al., 2018)
BA1472	Primer for KKT4115–343, forward	TACTTCCAATCCATGAAATATGGCGTCGTTTCTGTTGAGCG	(Llauró et al., 2018)
BA1600	Primer for KKT4115–343 R123E mutagenesis, forward	GGCGTCGTTTCTGTTGAGGAGTATGAGCGGCTCATGGCTCGC	(Llauró et al., 2018)
BA1601	Primer for KKT4115–343 K132E mutagenesis, reverse	GGTGTGATTGCTTCTCTAGTTCCTCGTAGCGAGCCATGAGCCGCTCAT	(Llauró et al., 2018)
BA1602	Primer for KKT4115–343 K132E mutagenesis, forward	CGGCTCATGGCTCGCTACGAGGAACTAGAGAAGCAATCACACCGGAG	(Llauró et al., 2018)
BA1603	Primer for KKT4115–343 K154E mutagenesis, reverse	CCTCTTCAAGATCAAGGACCTCCTGCGTATCGACGACGGGTTCAC	(Llauró et al., 2018)
BA1604	Primer for KKT4115–343 K154E mutagenesis, forward	CCCGTCGTCGATACGCAGGAGGTCCTTGATCTTGAAGAGGAAGTGGCG	(Llauró et al., 2018)
BA1631	Primer for KKT4115–174, reverse	TATCCACCTTTACTGTCACCCCTGTAGATGTCCTATCG	(Llauró et al., 2018)
BA1632	Primer for KKT4115–343 R123E mutagenesis, reverse	GAGCCATGAGCCGCTCATACTCCTCAACAGAAACGACGCCATATTTCATGG	(Llauró et al., 2018)
BA1722	Primer for KKT42–114, reverse	TACTTCCAATCCATGCCTGGACATGGTGATGGTGCCACTGG	(Llauró et al., 2018)
BA1958	Primer for KKT4101–352, forward	GTATTTTCAGGGATCCTCCAACCTGCAGTCCCGTGG	This study
BA1960	Primer for KKT4101–352, reverse	CGCCGAGCTCGAATTCCTAGGAACCCTTCTTCACGTACTC	This study
BA1988	Primer for KKT4145–232, forward	TACTTCCAATCCATGAGGAGTGAACCCGTCGTCGA	This study
BA1992	Primer for KKT4145–232, reverse	TATCCACCTTTACTGTCAGTAGTTCCTAGCGGCAGTTA	This study
BA2037	Primer for KKT4463–645, forward	TACTTCCAATCCATGAGCGGTGCCTCCTCTGCTGT	(Ishii and Akiyoshi, 2020)
BA2137	Primer for LmKKT4184–284, forward	GTATTTTCAGGGATCCACCGCCAACAAGCTGACGGA	This study
BA2144	Primer for LmKKT4184–284, reverse	CGCCGAGCTCGAATTCCTGAGCGTGAAGCTTCTTCG	This study
BA2411	Primer for TcKKT4117–218, forward	GTATTTTCAGGGATCCTCTCTTCAGCGCTATGAGAA	This study
BA2641	Primer for KKT4115–343 R145D mutagenesis, forward	GGGAAGGATAGTGAACCCGTCGTCGAT	This study
BA2642	Primer for KKT4115–343 R145D mutagenesis, reverse	TTCACTATCCTTCCCTTGTCTCCGGTG	This study
BA2643	Primer for KKT4115–343 K166E mutagenesis, forward	AGACTTGAACGAACGATAGGACATCTA	This study
BA2644	Primer for KKT4115–343 K166E mutagenesis, reverse	CGTTCGTTCAAGTCTCGCCACTTCCTC	This study
BA2645	Primer for KKT4115–343 R167D mutagenesis, forward	CTTAAGGATACGATAGGACATCTACAG	This study
BA2646	Primer for KKT4115–343 R167D mutagenesis, reverse	TATCGTATCCTTAAGTCTCGCCACTTC	This study
BA2648	Primer for KKT4115–343 K179E mutagenesis, reverse	GCTCTCTTCCTCCTCAACAACCCCCTG	This study
BA2652	Primer for KKT4115–343 K199E mutagenesis, reverse	ATAGTTTTCTTTCATCTCATGAACCTC	This study
BA2653	Primer for KKT4115–343 K204E mutagenesis, forward	GAATTAGAAATAAAATCCCTCACACAG	This study
BA2654	Primer for KKT4115–343 K204E mutagenesis, reverse	TTTTATTTCTAATTCATAGTTTTTTTT	This study
BA2655	Primer for KKT4115–343 K206E mutagenesis, forward	AAGATAGAATCCCTCACACAGACGCAT	This study
BA2656	Primer for KKT4115–343 K206E mutagenesis, reverse	GAGGGATTCTATCTTTAATTCATAGTT	This study
BA2657	Primer for KKT4115–343 K218E mutagenesis, forward	GTGCGGGAATTGGTAAGTGCACAGGAG	This study
BA2658	Primer for KKT4115–343 K218E mutagenesis, reverse	TACCAATTCCCGCACTGCGGCTTCATG	This study
BA2659	Primer for KKT4115–343 R230D mutagenesis, forward	GCCGCTGATAACTACCAGACGGCTGTT	This study
BA2660	Primer for KKT4115–343 R230D mutagenesis, reverse	GTAGTTATCAGCGGCAGTTACCAACTC	This study
BA2774	Primer for TcKKT4117–218, reverse	GCGCCGAGCTCGAATTCCTAGCGACGTGCATCCATCAGAC	This study
BA2810	Primer for KKT4233–343, reverse	GCGCCGAGCTCGAATTCCTATTCGGAAATCCTGTCGGCTAC	This study
BA3065	Primer for KKT4115–343 R126D mutagenesis, forward	TATGAGGATCTCATGGCTCGCTACAAA	This study
BA3066	Primer for KKT4115–343 R126D mutagenesis, reverse	CATGAGATCCTCATAACGCTCAACAGA	This study
BA3067	Primer for KKT4115–343 R130D mutagenesis, forward	ATGGCTGATTACAAAGAACTAGAGAAG	This study
BA3068	Primer for KKT4115–343 R130D mutagenesis, reverse	TTTGTAATCAGCCATGAGCCGCTCATA	This study
BA3069	Primer for KKT4115–343 K136E mutagenesis, forward	CTAGAGGAACAATCACACCGGAGACAA	This study
BA3070	Primer for KKT4115–343 K136E mutagenesis, reverse	TGATTGTTCCTCTAGTTCTTTGTAGCG	This study
BA3071	Primer for KKT4115–343 R140D mutagenesis, forward	TCACACGATAGACAAGGGAAGAGGAGT	This study
BA3072	Primer for KKT4115–343 R140D mutagenesis, reverse	TTGTCTATCGTGTGATTGCTTCTCTAG	This study
BA3073	Primer for KKT4115–343 R141D mutagenesis, forward	CACCGGGATCAAGGGAAGAGGAGTGAA	This study
BA3074	Primer for KKT4115–343 R141D mutagenesis, reverse	CCCTTGATCCCGGTGTGATTGCTTCTC	This study
BA3075	Primer for KKT4115–343 K144E mutagenesis, forward	CAAGGGGAAAGGAGTGAACCCGTCGTC	This study
BA3076	Primer for KKT4115–343 K144E mutagenesis, reverse	ACTCCTTTCCCCTTGTCTCCGGTGTGA	This study
BA3084	Primer for KKT4115–343 R164D mutagenesis, forward	GTGGCGGATCTTAAGCGAACGATAGGA	This study
BA3085	Primer for KKT4115–343 R164D mutagenesis, reverse	CTTAAGATCCGCCACTTCCTCTTCAAGATCA	This study
BA3086	Primer for KKT4115–343 K198E mutagenesis, forward	GAGATGGAAAAAAACTATGAATTAAAGATAAAATC	This study
BA3087	Primer for KKT4115–343 K198E mutagenesis, reverse	GTTTTTTTCCATCTCATGAACCTCTAA	This study
BA3088	Primer for KKT4115–343 R217D mutagenesis, forward	GCAGTGGATAAGTTGGTAAGTGCACAGG	This study
BA3089	Primer for KKT4115–343 R217D mutagenesis, reverse	CAACTTATCCACTGCGGCTTCATGCGT	This study
BA3090	Primer for KKT4115–343 K115E mutagenesis, forward	GGATCCGAATATGGCGTCGTTTCTGTT	This study
BA3091	Primer for KKT4115–343 K115E mutagenesis, reverse	GCCATATTCGGATCCCTGAAAATACAGGTT	This study
BA3092	Primer for KKT4115–343 K179E mutagenesis, forward	GAGGAGGAAGAGAGCGCATTAGAGAAACACG	This study
BA3094	Primer for KKT4115–343 K199E mutagenesis, forward	ATGAAAGAAAACTATGAATTAAAGATAAAATCC	This study
BA3116	Primer for KKT4463–645 K543A mutagenesis, forward	AGCGTGGCGGCGTTGTGCGGTGTTGTG	This study
BA3117	Primer for KKT4463–645 K543A mutagenesis, reverse	CAACGCCGCCACGCTCCGTGGGGGACC	This study
BA3255	Primer for KKT4233–343, forward	ACCTGTATTTTCAGGGATCCCAGACGGCTGTTTGTGCCAA	This study
